# Supplementary material for: Selection of allosteric dnazymes that can sense phenylalanine by expression-SELEX
Source: Nucleic Acids Res. 2023 May 19;51(11):e66. doi: 10.1093/nar/gkad424 (PMC10287898; doi:10.1093/nar/gkad424)
Supplement: gkad424_Supplemental_Files [file gkad424_supplemental_files.zip]

Archive with 9 entries (9 files):
- Supplementary file No. 1 Figures-tables-revised-clean.docx
- Supplementary file No. 2 count_most_represented_seqs_for_round-6-top1000.docx
- Supplementary file No. 3 count_most_represented_seqs_for_round-14.docx
- Supplementary file No. 4 count_most_represented_seqs_for_round-20.docx
- Supplementary file No. 5 top1000-enriched-sequences-30nt-random_for_round20.docx
- Supplementary file No. 6 three-top-enriched-sequences-blast_round20.docx
- Supplementary file No. 7 three-top-enriched-sequences-blast_round20_full_length.docx
- Supplementary file No. 8 three-top-enriched-sequences-clustal.docx
- Supplementary file No. 9 three-top-enriched-sequences-stockholm_files.docx
